# Supplementary material for: Spore Morphology of Platycerium (Polypodiaceae) and Its Implications
Source: Plants (Basel). 2026 Jan 24;15(3):370. doi: 10.3390/plants15030370 (PMC12899769; doi:10.3390/plants15030370)
Supplement: Supplementary file 1 [file plants-15-00370-s001.zip › Supplementary File/TableS1.xlsx]

## Sheet: Sheet1
Table S1 Raw measurement data (in μm) of spore size for 20 species of Platycerium.
Platycerium alcicorne - Africa		P. alcicorne - Madagascar		P. andinum		P. bifurcatum		P. coronarium		P. elephantotis		P.ellisii		P. grande		P. hillii		P. holttumii		P. madagascariense		P. quadridichotomum		P. ridleyi		P.stemaria		P. superbum		P. veitchii -1		P. veitchii -2		P. wallichii		P. wandae		P. willinckii
Equatorial axis	Polar axis	Equatorial axis	Polar axis	Equatorial axis	Polar axis	Equatorial axis	Polar axis	Equatorial axis	Polar axis	Equatorial axis	Polar axis	Equatorial axis	Polar axis	Equatorial axis	Polar axis	Equatorial axis	Polar axis	Equatorial axis	Polar axis	Equatorial axis	Polar axis	Equatorial axis	Polar axis	Equatorial axis	Polar axis	Equatorial axis	Polar axis	Equatorial axis	Polar axis	Equatorial axis	Polar axis	Equatorial axis	Polar axis	Equatorial axis	Polar axis	Equatorial axis	Polar axis	Equatorial axis	Polar axis
56.01	33.83	60.4	37.15	50.82	41.29	65.24	40.85	70.75	51.84	64.38	33.74	47.03	28.43	71.5	37.66	40.6	19.16	46.78	31.55	40.5	25.76	66.39	34.21	59.69	40.64	67.67	31.47	79	44.57	63.09	44.3	96.83	53.92	75.54	41.38	51.06	48.2	61.92	35.51
46.93	32.79	58.08	39.61	52.31	37.43	76.6	49.69	72.3	53.83	52.18	36.01	47.96	34.39	59.29	39.95	41.52	25.05	49.12	28.4	33.65	23.56	73.07	34.55	74.53	45.47	49.43	38.05	62.82	41.43	67.5	42.57	95.36	44.3	73.95	45.37	64.88	42.52	57.58	35.34
49.85	29.67	61.36	37.44	52.86	42.98	82.51	46.97	72.33	49.59	55.31	38.53	51	37.48	47.72	27.23	48.47	28.26	48.83	31.17	38.89	28.91	50.78	31.49	63.5	44.18	61.32	44.17	77.66	27.59	61.71	33.54	76.43	49.11	75.82	39.09	74.55	50.96	58.06	35.72
49.46	31.4	57.54	39.32	61.82	39.15	66.89	47.91	61.52	56.64	58.63	43.84	49.38	34.79	53.74	37.08	54.84	25.11	55.3	38.32	36.24	24.45	50.91	30.61	63.05	53.59	54.64	33.04	77.21	37.38	63.08	40.43	95.76	51.15	70.13	38.83	84.51	47.19	64.53	37.57
49.52	36.11	56.25	35.32	60.02	42.64	58.77	46.26	72.33	50.62	64.33	35.72	44.82	33.28	56.57	35.7	44.04	30.17	45.86	31.6	37.95	20.17	62.15	33.23	83.25	44.96	71.58	30.42	78.1	46.83	57.82	41.86	69.13	46.75	70.92	39.76	63.21	52.39	66.2	35.97
49.99	38.16	61	38.88	61.64	36.58	79.25	41.75	69.41	48.58	50.03	46.58	55.17	32.24	62.61	41.73	57.8	28.41	58.56	37.21	40.5	25.3	60.26	41.62	69.01	52.16	63.96	32.51	78.43	32.04	62.07	38.67	59.97	55.2	65.26	36.87	78.66	48.08	67.91	37.89
47.41	35.23	62.75	37.38	62.92	34.88	65.48	45.84	71.75	53.37	49.39	46.53	46.85	37.89	49.26	31.25	47.38	25.05	69.46	38.82	37.2	23.72	49.46	47.06	68.29	44.12	62.94	38.33	68.7	30.82	63.76	43.46	79.23	51.8	76.69	36.7	77.39	49.76	62.27	37.77
48.58	34.19	55.63	33.86	56.25	34.48	71.19	49.71	64.41	53.6	58.37	49.08	51.28	27.4	55.39	34.78	40.92	28.1	62.06	35.45	37.06	22.13	52.75	28.22	82.16	42.7	64.11	31.32	78.11	49.57	66.72	37.95	103.1	41.73	75.25	57.67	84.64	42.3	54.25	32.28
51	33.62	56.7	34.09	63.7	39.08	61.48	43.17	72.75	41.6	50.41	44.58	51.47	31.29	64.4	37.65	66.98	20.85	64.73	25.59	37.84	23.49	70.97	31.52	72.8	43.19	55.95	36.02	62.01	58.65	64.64	39.34	75	50.6	76.83	38.8	73.77	42	62.52	37.71
43.21	31.6	57.59	37.85	60.02	39.54	73.59	43.36	68.44	51.12	53.51	42.4	50.19	31.72	57.47	37.77	45.93	32.92	72.28	25.69	34.52	25.34	45.06	30.55	69.01	42.99	67.36	32.3	87.02	40.2	64.74	42.92	75.85	45.46	71.27	38.84	72.59	47.9	63.05	32.43
49.22	35.8	52.03	34.72	50.97	42.02	84.67	45.02	64.5	48.82	52.86	49.47	53.6	34.45	61.63	40.96	54.36	27.68	60.93	43.41	31.82	24.56	79.3	29.39	70.98	41.17	52.49	27.03	87.17	51.87	66.75	40.17	69.53	57.9	71.6	33.02	60.01	54.93	69.05	36.25
48.75	36.1	60.61	40.86	61.19	32.42	79.27	39.16	70.91	51.19	62.49	33.91	49.39	33.91	52.87	32.85	50.79	26.86	65.07	28.21	35.91	25.51	51.23	40.05	67.32	45.14	62.6	34.32	77.93	33.5	66.49	40.25	77.05	59.29	71.36	43.8	77.86	46.78	57.39	31.21
47.9	32.55	62.92	37.14	54.52	32.72	72.28	37.3	70.46	40.17	48.9	39.96	51.56	30.06	51.84	37.9	46.44	28.42	62.82	48.42	35.44	23.39	45.71	25.9	63.11	36.51	51.85	33.57	72.75	29.86	58.73	49.64	55.44	55.89	68.68	48.16	65.87	42.84	56.65	23.63
45.57	33.08	57.59	36.12	55.53	34.49	72.99	49.24	75.41	52.77	63.19	43.76	53.47	27.49	55.95	33.09	49.57	28.27	56.89	40.11	36.44	25.62	69.05	31.88	59.41	38.84	65.39	39.66	86.51	44.99	54.4	42.13	73.68	60.53	66.42	38.63	75.16	44.47	61.99	36.93
48.05	31.74	59.02	37.73	57.37	36.35	75.84	46.22	73.61	51.31	56.14	40.44	48.52	28.91	46.71	40.42	39.41	29.83	76.62	45	36.48	23.61	49.17	48.48	59.65	40.42	50.74	29.33	74.57	39.26	55.06	37.26	68.78	46.49	75.55	40.92	56.4	41.44	57.06	34.45
43.34	32.1	56.55	39.88	57.43	33.15	69.25	40.39	70.38	45.81	60.35	33.42	47.97	34.72	47.93	34.37	40.03	28.36	60.34	44.6	36.9	23.21	65.41	27.73	51.86	44.05	59.41	35.96	81.89	46.96	60.51	42.74	81.48	62.71	74.97	39.7	63.57	42.71	50.73	38.29
46.83	29.5	55.9	38.79	60.33	34.57	74.78	46.19	72.56	48.71	54.07	39.25	50.75	38.72	37.95	38.3	44.77	30.73	81.99	36.32	33.22	21.88	47.19	32.52	56.86	41.8	62.58	44.03	69.32	46.9	59.66	39.84	86.94	56.34	63.23	39.57	73.37	47.73	59.01	37.39
49.48	34.58	58.13	38.31	61.72	35.97	69.95	42.94	66.07	48.65	62.62	48.14	48.4	32.4	58.29	30.97	46.39	28.4	60.02	32.13	35.23	21.93	55.36	30.7	58.03	37.47	44.5	41.71	68.26	41.91	61.48	44.1	79.93	44.14	75.83	35.96	66.2	41.49	57.86	41.07
43.95	32.76	61.04	42.37	52.37	26.99	88.78	33.11	67.08	48.35	54.12	34.64	54.46	33.73	53.81	33.59	41.21	31.6	67.61	39.37	35.62	26.44	68.92	28.04	66.49	34.4	56.75	45.04	94.39	37.32	61.25	39.79	88.57	54.71	72.41	34.92	66.85	29.6	59.81	34.06
49.63	27.07	60.84	37.45	61.28	30.88	77.99	47.03	81.46	43.6	51.23	37.67	54.35	32.59	45.86	35.58	54.44	21.5	54.41	40.99	41.2	23.08	74.46	30.84	65.88	44.52	44.77	48.55	67.08	46.74	61.19	38.41	90.23	55.18	72.98	39.13	69.9	38.89	61.44	32.13
49.38	30.76	54.4	37.18	56.82	34.45	76.5	39.99	67.46	32	50.64	46.55	49.41	33.77	48.26	39	47.87	21.66	48.75	45.5	37.45	22.74	61.78	43.83	60.14	34.45	73.7	27.99	67.69	29.28	61.28	40.94	79.94	52.55	62.06	32.87	71.68	37.34	58.35	34.58
54.36	29.62	60.65	34.74	52.44	36.3	80.58		66.33		63.41	41.26	45.75	33.66	59.08	30.04	38.02		57.58	40.01	39.44	21.85	60.66	45.36	58.88	45.87	41.61	30.81	81.42	26.42	62.71	46.04	81.52	58.54	70.41	38.68	76.43	43.67	50.49	35.14
50.7	32.55	56.44	34.62	55.21	35.79	74.72		69.25		52.49	39.81	46.39	32.77	51.85	35	45.35		57.95	45.47	34.36	20.36	72.92	28.64	60.95	43.68	52.35	35.98	63.72	53.29	68.54	36.93	80.42	46.88	75.56	43.25	67.98	53.52	56.3	32.93
46.22	30.04	67.14	38.04	53.66	27.76	59.78		68.16		58.97	46.68	46.27	39.29	59.35	34.81	43.5		51.65		42.14	19.76	73.88	38.84	55.89	38.67	43.24	38.4	69.65	37.58	58.99		95.27	69.49	74.55	42.95	76.15	50.75	69.73	39.49
52.47	25.07	58.7	39.89	54.36	40.37	71.02				54.4	41.78	48.89	38.8	48.94	33.11	45.2		51.42		42.95	22.18	68.32	41.39	62.04	38.42	44.89	43.75	80.21	54.99	61.81		69.83	47.76	77.26	41.73	80.65	50.66	64.05	32.68
51.97	24.86	60.6	41.04	62.56	34.11					61.72	42.01	46.72	34.17	62.03	33.22			65.86		36.7	20.44	71.54	36.78	73.49	47.3	50.92	42.63	79.48	39.3	63.08		86.53	42.92	69.07	39.41	79.59	46.76	73.45	35.36
55.93	24.29	66.42	39.76	59.76	45.88					60.48	44.07	46.98	37.01	40.3	22.63					41.85	22.31	77.8	43.31	68.8	50.51	40.71	37.57	80.84	38.09	63.7		68.1	33.2	74.07	41.68	81.02	45.77	62.12	35.26
56.56	26.1	64.37	41.62	64.32	45.27					56.36	50.08			49.44	27.33					35.17	18.33	74.21	39.72	64.91	49.22	41.75	33.43	76.4	43.18	64.96		67.12	45.42	69.78	40.96	70.86		67.56	36.49
55	26.14	63.78	35.66	56.94	41.56					64.32	46.11			58.1	36.83					31.02	20.95	70.22	37.14	63.69	49.22	51.09	38.2	76.95				93.79	46.36	65.87	45.39	71.77		65.48	33.09
44.17	24.46	55.76	41.47	60.54	42.98					58.4	44.29			49.89	26.99					34.91	19.09	68.19	37.69	69.58	51.64	45.23	31.62					80.92	44.83	69.88	41.5	76.76		63.06	36.91
55.91	25.79	58.13	38.14	60.91	35.37					58.15	46.85			56.39	34.05					33.35	16.03	69.26	32.63	76.05	45.48	49.04	43					68.6	54.06	65.26	37.28	79.41		66.77	37.21
54	22.89	61.84	43.15	61.94	45.81					58.6	48.62			58.93	33.83					35.29	15.07	72.63	40.58	62.73	42.84							66.71	62.31	69.73	39.21	76.56		62.6	35.23
53.75	24.14	55.76	38.59	62.5	40					58.3	43.25			61.95	38.51					33.4	22.07	70.69	39.7	71	45.27							72.3	43.95	63.29	42.3			64.61	39.4
54.24	31.62	62.26	36.62	61.69	41.88					66.99	49.46			57.99	36.33					31.86	22.91	76.62	38.92	78.64	49.36							81.89	56.04	74.2	43.31			61.32	34.39
50.23	25.14	64.93	37.6	61.41	40.12					58.25	45.72			60.41	35.44					36.63	26.7	72.25	41.86	69.99	41.75							77.81	45.8	70.73	42.88			64.38	31.22
53.85	25.48	64.06	35.6	60.4	45.79					62.97	41.55			45.59	24.66					31.79	24.6	64.37	38.22	70.16	49.54							97.16	36.37	74.31	41.46			57.7	35.87
47.99	26.44	64.18	39.43	63.11	40.95					63.07	44.24			42.11	25.56					34.42	22.08	70.84	41.85	71.06	42.1							73.76	46.35	69.1	41.5			64.62	35.06
44.76	25.87	63.6	39.52	63.11	41.41					60.9	44.57			61.01	39.08					34	23.25	67.21	39.8	66.41	48.81							85.3	43.4	69.57	38.55			59.75	29.3
51.18	25.09	63.65	35.34	49.37	38.18					58.62	47.5			45.12	24.99					31.11	17.23	73.47	43.34	71.45	48.55							70.18	51.24	75.58	42.76			64.52	31.99
49.44	27.31	61.89	38.36	59.36	35.32					64.89	44.21			57.07	29.31					31.43	16.58	73.53	40.43	75.05	55.14							69.04	37.94	69.58	43.27			55.27	35.76
48.87	31.19	63.51	39	62.56	44.55					67.6	42.68			65.72	36.62					34.43	16.76	70.14	42.83	69.86	45.58							68.17		71.83	39.88			57.82	34.02
49.84	28.71	55.75	34.47	65.22	36.97					65.88	46.88			54.21	33.48					33.38	20.23	82.82	49.75	65.72	48.79							82.05		67.51	46.35			57.09	37.12
47	24.86	71.13	39.69	63.31	44.39					55.14	43.64			51.41	29.69					50.34	19.09	70.35	40.22	75.95	47.2							75.61		73.16	48.83			63.29	35.59
43.67	29.3	69.04	39.2	61.88	43.23					62.41	44.11			51.94	30.26					35.4	19.78	73.94	43.1	74.85	46.92							70.11		70.63	44.84			65.35	37.29
45.71	28.71	62.06	39.96	63.15	39.86					60.98	46.81			51.01	33.56					38.08	23	73.29	42.96	67.65	52.33							71.69		81.31	41.49			62.83	32.07
56.4	24.86	67.53	39.71	63.74	41.84					60.64	42.51			63.17	38.96					32.47	21.05	71.17	38.36	66.31	46.25							98.86		73.09	44.92			58.15	38.37
53.53	29.3	67.21	41.48	64.22	44.9					56.32	43.9			57.69	34.29					36.72	23.22	75.88	41.27	63.35	45.41							72.44		64.52	43.9			60.14	37.13
59.05		60.92	38.89	61.67	42.01					60.04	45.54			61.01	37.8						22.67	76.26	41.28	66.78	47.23							102.4		74.18	45.75			59.7	38.62
45.71		47.6	35.84	58.25	37.36					58.13	45.77											52.03	40.47	71.97	41.64							93.97		64.92	38.5			69.42	35.7
56.4		48.48	40.15	61.85	34.37					69.98	48.72											71.13	40.42	60.21	52.5							88.49		68.49	42.65			66.69	39.1
53.53		56.27	40.93	68.27	39.83					53.75	45.49											73.32	40.58	72.82	42.65							70.72		73.85	46.07			57.35	39.32
59.05		59.75	42.72	63.79	48.57					64.31												77.47	42.78	60.5	54.74							85.64		64.95	45.43			60.69	30.65
		56.19	39.73		40.61					63.05												69.62	40.58	62.85	61.48									64.21	45.07			66.35	41.05
		52.15	40.37							69.55												70.63	40.07	64.7	53.89									73.33	41.3			55.72	35.08
		64.08	42.17							68.28												72.14	39.4	73.51	58.28									72.69	52.23			58.1	35.71
		51.05	39.73							59.58												79.07	44.64	76.45	56.84									75.4	41.34			62.43	34.71
		41.56	40.37							61.08												73.08	39.46	63.33	55.47									75.82	38.7			63.63	39.71
		48.62	42.17							61.55												71.16	41.04	78.75	54.33									66.26	33.65			66.39	36.33
		54	33.38							65.58												76.26	47.09	82.27	56.66									74.45	45.3			61.83	36.28
		40.45	31.2							68.26												74.89	41.5	82.93	60.86									62.64	49.61			67.18	40.36
		49.83	33.86							69.21												74.39	45.79	79.72	58.56									69.12	41.16			69.23	39.22
		62.56	32.43																			74.89	38.7	79.35	55.83									68.55	37.7			61.56	36.02
		54.31	29.25																			75.21	42.59	80.14	58.32									67.85	41.84			62.15	37.26
		49.94	31.12																			71.27	39.43	75.4	53.54									56.3	40.02			69.12	35.88
		70.62	31.58																			76.27	41.83	79.46	50.61									69.52	41.86			67.45	39.29
		51.26	37.12																			75.88	31.61	82.7	55.65									66.59	44.14			62.41	39.65
		65.79	33.04																			76.24	37.38	68.22	60.52									64.86	39.69			64.65	39.44
		57.12	34.3																			69.36	42.42	82.26	58.4									72.4	39.88			66.05	35.47
		61.87	24.56																			72.02	35.53	86.87	53.23									70.32	47.49			63.64	36.66
			31.16																			71.36	42.58	84.12	57.47									71.71	44.76			63.92	34.56
			26.37																			72.76	44.74	89.05	52.41									65.3	36.77			60.62	39.05
			24.08																			74.45	45.01	83.97	51.13									75.31	41.32			65.54
			32.98																			68.79	40.79	76.63	58.96									70.05	43.93			61.69
			28.21																			73.98	37.27	81.33	51.13									69.95	43.84			64.7
			23.34																			68.93	40.04	81.16	58.96									66.99				66.8
			22.97																			75.42		82.97										60.03				62.69
			27.11																			74.94		82.99										67.26				64.08
			31.56																			65.58		74.64										80.23				66.7
																						81.81												72.25
																						75.62												66
																						70.69												78.65
																						76.57												64.21
																						74.73												92.39
																						72.96
